# Supplementary material for: Characterization of phytohormone and transcriptome reprogramming profiles during maize early kernel development
Source: BMC Plant Biol. 2019 May 14;19:197. doi: 10.1186/s12870-019-1808-9 (PMC6515667; doi:10.1186/s12870-019-1808-9)
Supplement: Supplementary file 1 — Table S1. Fold changes of the expression of auxin-, kernel development- and defense- related genes and certain transcription factor (TF) encoding genes during ILa and ILb early kernel development. (XLSX 42 kb) [file 12870_2019_1808_MOESM1_ESM.xlsx]

## Sheet: auxin growth related
Supplemental Table S1. Fold changes of the expression of auxin-, kernel development- and defense- related genes and certain transcription factor (TF) encoding genes during ILa and ILb early kernel development.
auxin-related					FC: fold change			FC: fold change			FC: fold change
GeneID	GeneName	Locus	a-5DAP	b-5DAP	FC (a5/b5)	a-8DAP	b-8DAP	FC (a8/b8)	a-10DAP	b-10DAP	FC (a10/b10)	Description
gene37677	GRMZM2G159393	CM000786.3:98816288-98818353	0.648622	1.76645	0.36719	0.797334	2.03841	0.391155	0.465843	0.828631	0.562184	Yucca2
gene36711	GRMZM2G091819	CM000786.3:16522571-16525775	0.204209	0	0	17.4036	6.21682	2.79944	167.435	109.177	1.53361	Yuc1/De18	Yuc1, De18
gene9780	GRMZM2G378106	GK000032.3:209775089-209777671	1.2046	2.83162	0.42541	57.6859	24.2512	2.37868	87.1932	72.3731	1.20477	GH3	indole-3-acetic acid amido synthetase
gene29313	GRMZM2G053338	GK000034.3:162709131-162711616	2.10305	2.25003	0.934676	27.4015	5.79001	4.73255	52.2846	29.4992	1.77241	GH3.8	indole-3-acetic acid-amido synthetase GH3.8
gene25636	GRMZM2G345687	CM000782.3:136558418-136562959	13.9034	12.6392	1.10002	17.2943	5.13647	3.36696	2.02408	6.43315	0.314633	GH3	indole-3-acetate beta-glucosyltransferase
gene3958	GRMZM2G123896	GK000031.3:222643513-222645307	500.897	49.9079	10.0364	730.133	69.7393	10.4695	109.492	34.9252	3.13504	Arep	auxin-repressed 12.5 kDa protein
gene9073	GRMZM2G005146	GK000032.3:184401792-184403738	31.0734	2.3405	13.2764	39.8107	1.89905	20.9635	1.64442	1.40007	1.17453	Arep	auxin-repressed protein
gene30290	GRMZM2G130953	CM000784.3:18321198-18323290	18.5623	17.1823	1.08032	38.1953	22.4469	1.70158	21.4752	10.2803	2.08897	IAA1	IAA1-auxin-responsive Aux/IAA family member
gene24414	GRMZM2G000158	CM000782.3:80078085-80079839	3.52398	2.33354	1.51014	32.913	5.85875	5.61775	14.1091	12.7811	1.1039	IAA20	IAA20-auxin-responsive Aux/IAA family member
gene23337	GRMZM2G030465	CM000781.3:214460675-214461910	1.88834	0.85856	2.19943	3.55118	1.73337	2.04871	2.02607	0.622636	3.25402	IAA9	IAA9-auxin-responsive Aux/IAA family member
gene25491	GRMZM5G864847	CM000782.3:130188996-130190406	4.45768	3.717	1.19927	3.27927	7.37107	0.444884	4.27456	1.36071	3.14142	IAA16	IAA16-auxin-responsive Aux/IAA family member
gene38393	GRMZM2G425072	CM000786.3:133294172-133295336	5.36874	4.03626	1.33013	13.2623	4.81771	2.75282	7.32741	4.43489	1.65222	SAUR11	SAUR11 - auxin-responsive SAUR family member
gene3707	GRMZM2G400156	GK000031.3:209280876-209281681	6.45649	5.01965	1.28624	12.0679	7.95531	1.51696	12.5674	6.71655	1.87111	SAUR33	SAUR33-auxin-responsive SAUR family member
gene24653	GRMZM2G462760	CM000782.3:92559850-92560884	4.76122	3.57631	1.33132	6.61517	4.38072	1.51006	2.23267	1.0184	2.19233	SAUR25	SAUR25 - auxin-responsive SAUR family member
gene28870	GRMZM5G835903	GK000034.3:147456436-147457200	7.65263	4.844	1.57982	2.71109	1.87079	1.44917	0.59572	0.28775	2.07027	SAUR55	SAUR55-auxin-responsive SAUR family member
gene4772	GRMZM2G447151	GK000031.3:258859784-258860405	3.05244	0.746775	4.0875	1.63502	1.89947	0.860777	6.16312	1.72476	3.57332	SAUR14	SAUR14 - auxin-responsive SAUR family member
gene15700	GRMZM2G420812	CM000780.3:37330014-37330664	3.55535	1.98694	1.78936	1.48436	0.591329	2.51021	0.378208	0.932488	0.40559	SAUR31	SAUR31-auxin-responsive SAUR family member
maize kernel development related
gene18256	GRMZM2G048353	CM000780.3:210979212-210979886	6.27289	12.1306	0.517113	62.4648	22.4445	2.78308	85.9427	78.4833	1.09504	ESR6
gene36711	GRMZM2G091819	CM000786.3:16522571-16525775	0.204209	0	0	17.4036	6.21682	2.79944	167.435	109.177	1.53361	ZmYUC1
gene473	GRMZM2G315601	GK000031.3:14256832-14257545	11.7343	14.7199	0.797173	116.367	37.8752	3.07238	150.075	160.792	0.933349	ESR2
gene31847	GRMZM2G111306	CM000784.3:127960822-127962081	0.186838	0.109576	1.7051	12.594	5.56445	2.2633	12.802	10.77	1.18867	MRP-1
gene27094	GRMZM2G354335	GK000034.3:13073445-13074744	0.881963	0.187265	4.70971	122.102	62.2535	1.96137	150.779	184.056	0.819202	MEG-1
gene15630	GRMZM2G152655	CM000780.3:34294926-34295919	6.61909	9.78486	0.676462	567.92	339.863	1.67103	563.756	707.882	0.796398	BAP2=BETL2
gene16112	GRMZM2G016145	CM000780.3:70600590-70601871	0.15166	0.269521	0.562702	36.8871	17.9533	2.05461	55.7725	57.6297	0.967774	TCRR-1
gene8513	GRMZM2G124524	GK000032.3:149971655-149977527	3.25612	1.59201	2.04529	5.81647	3.64166	1.5972	16.3622	14.7236	1.11129	ZmWRI1a
gene6034	GRMZM2G149940	GK000032.3:1684943-1691150	0.0390727	0.15452	0.252865	1.87216	0.156191	11.9864	2.65891	1.49258	1.78142	ZmAFL4
gene33897	GRMZM2G024993	CM000785.3:23267683-23271612	1.05238	1.40459	0.749244	3.42307	1.89984	1.80177	199.642	146.965	1.35843	waxy1 [Zea mays]
gene30336	GRMZM2G080375	CM000784.3:20696386-20706980	10.9898	12.9205	0.850571	29.7705	14.8347	2.00682	13.5473	14.3327	0.945202	6-phosphofructokinase 2
gene17899	GRMZM2G422750	CM000780.3:192758390-192761788	90.9055	262.336	0.346523	138.283	190.912	0.724328	49.3577	98.9091	0.499021	colorless2
gene6842	GRMZM2G394450	GK000032.3:23504838-23509410	2.6593	10.6662	0.24932	3.56018	7.87236	0.452238	1.18563	2.41232	0.49149	invertase1

## Sheet: defense related
defense-related					FC: fold change			FC: fold change			FC: fold change
GeneID	GeneName	Locus	a-5DAP	b-5DAP	FC (a5/b5)	a-8DAP	b-8DAP	FC (a8/b8)	a-10DAP	b-10DAP	FC (a10/b10)	Description
gene3947	GRMZM2G320269	GK000031.3:222256596-222258940	51.8498	27.1277	1.91132	51.4065	24.7715	2.07523	35.8672	22.1456	1.61961	peroxidase 27
gene29705	GRMZM2G427815	GK000034.3:172809273-172811080	22.6561	52.584	0.430855	44.8663	19.4679	2.30463	2.6026	3.53923	0.735358	peroxidase J
gene30392	GRMZM2G382379	CM000784.3:23641546-23643018	3.57935	4.13658	0.865292	41.1814	11.3021	3.64369	86.8999	62.2914	1.39505	peroxidase 68, partial
gene7182	GRMZM2G102238	GK000032.3:36948409-36959030	13.3188	15.2652	0.872494	20.2104	9.25964	2.18263	7.86973	6.6174	1.18925	haloperoxidase related
gene12729	GRMZM2G103342	GK000033.3:146556674-146558883	7.18992	7.81156	0.920421	19.6268	6.397	3.06813	3.96781	3.57878	1.1087	peroxidase 12
gene12725	GRMZM2G361475	GK000033.3:146405884-146407425	4.03119	6.05575	0.66568	4.20944	1.64054	2.56589	1.27358	0.746393	1.70631	peroxidase SPC4
gene24918	GRMZM2G335618	CM000782.3:104021615-104022697	49.1891	25.5442	1.92565	118.685	50.6139	2.34491	54.4779	33.136	1.64407	glutathione S-transferase GST 19
gene37548	GRMZM2G132093	CM000786.3:90214396-90215794	4.24157	7.27649	0.582914	20.1103	10.7012	1.87926	15.3772	10.6754	1.44043	glutathione S-transferase 4
gene14111	GRMZM2G146913	GK000033.3:206848211-206849257	8.25829	2.21935	3.72104	11.5063	4.02154	2.86117	5.41028	2.61333	2.07026	glutathione S-transferase GSTU6
gene17362	GRMZM2G102216	CM000780.3:171706313-171708057	3.81002	1.98455	1.91984	5.80479	2.73871	2.11953	4.09196	3.08571	1.3261	putative glutathione S-transferase family protein
gene6131	GRMZM2G062396	GK000032.3:3561474-3563418	6.45892	6.82856	0.945869	32.8245	13.6851	2.39856	20.8011	22.5441	0.922685	flavanone 3-hydroxylase1
gene831	GRMZM2G099860	GK000031.3:28446753-28451214	123.741	52.5625	2.35417	67.0613	48.8592	1.37254	41.6969	29.4762	1.4146	trehalose-6-phosphate synthase [Zea mays]
gene23275	GRMZM2G122231	CM000781.3:213103735-213107678	11.5728	10.3146	1.12198	30.3085	11.8909	2.54888	13.009	12.8073	1.01575	trehalose-6-phosphate synthase [Zea mays]
gene36776	GRMZM2G075283	CM000786.3:22328005-22329297	1.3427	0.218119	6.15581	0.394155	0.23981	1.64361	0.525482	0.439327	1.19611	PR10
gene26863	GRMZM2G465226	GK000034.3:3487008-3488071	2.08631	0.0783712	26.6209	0	0.172375	0	0	0.0801451	0	PR1
gene2985	GRMZM2G402631	GK000031.3:178035094-178036072	276.716	22.0064	12.5743	8.55611	21.5181	0.397624	0.734722	1.52577	0.481542	PR5
gene7124	GRMZM2G051943	GK000032.3:34162587-34163936	113.159	8.54854	13.2372	11.9992	34.8308	0.3445	13.8834	2.92868	4.7405	endochitinase
gene9089	GRMZM5G820822	GK000032.3:185100992-185106189	14.7799	26.1483	0.565234	13.8554	3.88495	3.56643	18.6098	2.9085	6.39842	cysteine protease
gene10061	GRMZM2G031125	GK000032.3:217785388-217788845	44.4284	47.865	0.928202	111.474	65.1638	1.71067	76.6553	41.2898	1.85652	TPA: putative cytochrome P450 superfamily protein [Zea mays]
gene32238	GRMZM2G056247	CM000784.3:145150493-145157581	24.8004	18.2667	1.35768	52.9254	26.7961	1.97512	15.2383	13.3249	1.1436	putative cytochrome P450 superfamily protein [Zea mays]
gene7260	GRMZM2G107199	GK000032.3:40058014-40063341	4.5001	4.6446	0.968889	38.8818	15.9136	2.44331	49.2778	57.739	0.853458	TPA: putative cytochrome P450 superfamily protein [Zea mays]
gene3672	GRMZM2G092823	GK000031.3:207572005-207574422	10.7095	0.843685	12.6937	23.3339	0.958464	24.3451	0.446392	0.335737	1.32959	cytochrome P450 CYP78A53 [Zea mays]
gene16199	GRMZM2G114988	CM000780.3:78570476-78572699	2.02071	3.37551	0.598638	21.8684	8.52573	2.56499	63.1285	47.4154	1.33139	putative cytochrome P450 superfamily protein [Zea mays]
gene34639	GRMZM5G852663	CM000785.3:86651468-86654199	2.04815	2.787	0.734894	17.3913	5.2323	3.32383	12.3498	8.95374	1.37929	cytochrome P450 CYP734A7 [Zea mays]
gene34638	GRMZM2G047684	CM000785.3:86578788-86581528	2.07991	2.77572	0.749323	17.3552	5.21286	3.3293	12.3202	8.93261	1.37924	cytochrome P450 CYP734A7 [Zea mays]
gene35372	GRMZM2G020761	CM000785.3:127562918-127567385	5.82512	5.41267	1.0762	13.8653	4.65456	2.97886	4.68656	3.98611	1.17572	putative cytochrome P450 superfamily protein [Zea mays]
gene33098	GRMZM2G010468	CM000784.3:169997345-169999737	7.58701	1.83555	4.13337	13.671	1.69528	8.06415	3.36219	0.943579	3.56323	putative cytochrome P450 superfamily protein [Zea mays]
gene1633	GRMZM2G084407	GK000031.3:64153929-64156410	5.11797	5.27339	0.970527	13.2569	4.46103	2.97171	5.20018	0.401482	12.9525	TPA: putative cytochrome P450 superfamily protein [Zea mays]
gene33677	GRMZM5G810393	CM000785.3:15698007-15699723	10.3345	0.607039	17.0244	9.46623	1.44742	6.54007	5.43674	1.89415	2.87028	putative cytochrome P450 superfamily protein [Zea mays]
gene33585	GRMZM5G866027	CM000785.3:11925482-11939528	2.56241	1.74503	1.4684	9.00803	4.36413	2.06411	4.88613	2.399	2.03674	putative cytochrome P450 superfamily protein [Zea mays]
gene19829	GRMZM2G074871	CM000781.3:19154180-19156388	6.83313	5.42002	1.26072	8.43315	2.47668	3.40502	2.38646	2.59541	0.919492	putative cytochrome P450 superfamily protein [Zea mays]
gene18587	GRMZM2G168404	CM000780.3:230935012-230937134	1.68137	2.68773	0.625573	7.9112	3.56154	2.22129	3.15338	3.53811	0.891261	putative cytochrome P450 superfamily protein [Zea mays]
gene10774	GRMZM2G170047	GK000033.3:2123729-2125518	2.0204	0.567937	3.55744	7.67303	0.775517	9.89408	1.70185	0.369369	4.60745	TPA: putative cytochrome P450 superfamily protein [Zea mays]
gene15966	GRMZM2G105954	CM000780.3:57970814-57976241	2.12526	0.961767	2.20975	4.04817	1.69019	2.3951	3.60226	4.12028	0.874276	putative cytochrome P450 superfamily protein [Zea mays]
gene3982	GRMZM2G181236	GK000031.3:223848695-223851146	0.876501	1.51439	0.578782	3.95733	1.84994	2.13917	2.70667	1.82366	1.4842	TPA: putative cytochrome P450 superfamily protein [Zea mays]
gene9361	GRMZM2G034471	GK000032.3:195685843-195688226	7.20069	1.73502	4.15021	2.58026	1.1732	2.19934	6.68835	3.14751	2.12497	TPA: putative cytochrome P450 superfamily protein [Zea mays]

## Sheet: DEG TFs
					FC: fold change			FC: fold change			FC: fold change
GeneID	GeneName	Locus	a-5DAP	b-5DAP	FC (a5/b5)	a-8DAP	b-8DAP	FC (a8/b8)	a-10DAP	b-10DAP	FC (a10/b10)	Description
gene34800	GRMZM5G803308	CM000785.3:97396867-97398308	145.399	126.195	1.15218	139.944	92.8171	1.50774	53.1421	46.881	1.13355	MYB transcription factor TaMYB1 [Zea mays]
gene11239	GRMZM2G020772	GK000033.3:19005063-19007583	15.0292	21.0206	0.714975	28.7106	17.7781	1.61494	18.5459	12.7482	1.45479	MYB-type transcription factor, partial [Zea mays subsp. mays]
gene4620	GRMZM2G121570	GK000031.3:252379990-252382041	0.135545	0.460669	0.294235	7.31949	2.71043	2.70049	18.9597	10.4366	1.81665	MYB-type transcription factor, partial [Zea mays subsp. mays]
gene38328	AC206901.3_FG005	CM000786.3:130744060-130745625	2.67442	2.18839	1.22209	5.58078	2.288	2.43915	2.73958	1.89003	1.44949	MYB transcription factor [Zea mays]
gene14604	GRMZM2G071977	GK000033.3:223767188-223769272	1.85923	1.89354	0.98188	2.60728	1.31783	1.97846	1.44207	0.217406	6.63307	MYB-related transcription factor, partial [Zea mays subsp. mays]
gene13271	GRMZM5G858197	GK000033.3:175672622-175675787	54.1075	43.3315	1.24869	80.0997	37.429	2.14004	22.0586	21.3146	1.03491	bZIP transcription factor [Zea mays]
gene23141	GRMZM2G479760	CM000781.3:210099031-210100747	29.8306	18.8113	1.58578	63.5685	15.8993	3.99819	9.05247	8.14056	1.11202	putative bZIP transcription factor superfamily protein [Zea mays]
gene29761	GRMZM2G361847	GK000034.3:174267402-174273062	26.7725	23.182	1.15488	54.3758	33.8471	1.60651	30.5055	25.4122	1.20043	bZIP-type transcription factor, partial [Zea mays subsp. mays]
gene30279	GRMZM2G171912	CM000784.3:17665205-17666030	32.3149	18.9299	1.70708	32.355	17.3877	1.8608	14.2009	5.90038	2.40678	putative bZIP transcription factor superfamily protein [Zea mays]
gene33498	GRMZM2G033413	CM000785.3:8230020-8240287	35.9644	15.1754	2.36991	23.8514	9.34256	2.55298	26.987	19.1297	1.41074	putative bZIP transcription factor superfamily protein [Zea mays]
gene5552	GRMZM2G019446	GK000031.3:288150004-288174446	11.5384	12.7102	0.907806	17.8636	10.9528	1.63096	10.3286	11.4529	0.901833	TPA: putative bZIP transcription factor superfamily protein [Zea mays]
gene24745	GRMZM2G134863	CM000782.3:96717112-96724364	11.107	9.90509	1.12134	11.4786	6.78971	1.69059	7.45783	6.07919	1.22678	putative bZIP transcription factor superfamily protein [Zea mays]
gene9344	GRMZM2G037910	GK000032.3:194763065-194765126	0.770486	0.342984	2.24642	2.87008	1.33562	2.14887	12.548	13.9692	0.898262	putative bZIP transcription factor superfamily protein [Zea mays]
gene22908	GRMZM2G020799	CM000781.3:204603642-204604321	11.0221	3.62805	3.03802	7.75592	2.66785	2.90718	2.85435	1.67574	1.70334	putative bZIP transcription factor superfamily protein [Zea mays]
gene5370	GRMZM2G177046	GK000031.3:281401643-281402596	2.92019	3.44232	0.84832	6.37425	3.93499	1.61989	0.962218	1.96521	0.489626	TPA: putative bZIP transcription factor superfamily protein [Zea mays]
gene38098	GRMZM2G425920	CM000786.3:122253986-122259270	1.7997	0.189869	9.47864	2.85736	0.103771	27.5352	0.744891	0.0385999	19.2977	putative bZIP transcription factor superfamily protein [Zea mays]
gene28673	GRMZM2G043600	GK000034.3:140743497-140747962	0.508393	0.887559	0.572799	2.53273	1.34085	1.8889	8.82502	11.2441	0.784858	TPA: putative bZIP transcription factor superfamily protein [Zea mays]
gene34879	GRMZM2G060290	CM000785.3:101925917-101931804	0.818113	1.18111	0.692665	2.09062	1.19434	1.75044	1.64289	2.26816	0.724327	putative bZIP transcription factor superfamily protein [Zea mays]
gene26857	GRMZM2G438652	GK000034.3:3077371-3078435	0.761951	1.07325	0.709947	1.91987	0.115265	16.6561	0.133489	0	0	TPA: putative bZIP transcription factor superfamily protein [Zea mays]
gene3014	GRMZM2G370026	GK000031.3:179860587-179861190	1.48722	0.822882	1.80733	1.813	0.644922	2.81119	1.14928	1.16179	0.989232	TPA: putative bZIP transcription factor superfamily protein [Zea mays]
gene5244	GRMZM2G032339	GK000031.3:277218150-277298925	48.7077	32.4884	1.49923	69.1507	28.9743	2.38662	21.8015	21.8636	0.99716	TPA: putative MADS-box transcription factor family protein [Zea mays]
gene19432	GRMZM2G553379	CM000781.3:6993293-7011505	33.332	20.9722	1.58934	31.0061	20.5039	1.5122	10.5795	9.59915	1.10213	putative MADS-box transcription factor family protein isoform 1 [Zea mays]
gene17883	GRMZM2G446426	CM000780.3:191720337-191722587	8.46991	7.71389	1.09801	11.1389	6.64795	1.67554	9.02057	5.55013	1.62529	putative MADS-box transcription factor family protein [Zea mays]
gene13968	GRMZM2G079727	GK000033.3:201371184-201375806	9.01035	3.27753	2.74913	10.9106	1.50253	7.26149	1.42566	0.621278	2.29472	TPA: putative MADS-box transcription factor family protein [Zea mays]
gene7304	GRMZM2G032905	GK000032.3:42386297-42388815	1.1835	0	#DIV/0!	3.83682	0.575934	6.66191	0.624709	2.0372	0.306651	TPA: putative MADS-box transcription factor family protein, partial [Zea mays]
gene11257	GRMZM2G320549	GK000033.3:19792209-19807087	6.06338	2.3061	2.62928	5.96648	2.55958	2.33104	11.1257	14.5857	0.762781	TPA: putative MADS-box transcription factor family protein [Zea mays]
gene33165	GRMZM2G132185	CM000784.3:171200008-171201130	63.7094	65.0998	0.978642	116.983	59.2332	1.97496	51.0354	33.0532	1.54404	putative AP2/EREBP transcription factor superfamily protein [Zea mays]
gene29701	GRMZM2G025062	GK000034.3:172768123-172772631	47.3402	45.1201	1.0492	58.3557	38.8499	1.50208	67.4856	52.0173	1.29737	TPA: putative AP2/EREBP transcription factor superfamily protein [Zea mays]
gene24411	GRMZM2G119865	CM000782.3:79717474-79718928	31.3807	17.4581	1.79749	52.4432	13.4213	3.90746	20.9713	16.6876	1.2567	putative AP2/EREBP transcription factor superfamily protein [Zea mays]
gene28683	GRMZM2G069126	GK000034.3:141170322-141171382	19.3365	11.9975	1.61171	49.7535	27.9847	1.77788	4.69036	15.9899	0.293333	TPA: putative AP2/EREBP transcription factor superfamily protein [Zea mays]
gene6787	GRMZM2G055180	GK000032.3:21347525-21348862	24.503	17.0881	1.43392	42.6656	21.7137	1.96492	10.6092	10.5407	1.0065	TPA: putative AP2/EREBP transcription factor superfamily protein [Zea mays]
gene27239	GRMZM2G171569	GK000034.3:21151567-21162260	14.9345	15.9372	0.937084	30.8792	17.5073	1.76379	26.1524	16.6939	1.56658	TPA: putative AP2/EREBP transcription factor superfamily protein [Zea mays]
gene14104	GRMZM2G169654	GK000033.3:206678254-206680041	4.41036	3.98722	1.10612	9.81048	3.8769	2.5305	5.7663	4.56896	1.26206	TPA: putative AP2/EREBP transcription factor superfamily protein [Zea mays]
gene7674	GRMZM2G087059	GK000032.3:64001712-64004098	2.78373	0.612406	4.54556	8.53862	0.996204	8.57116	0.587463	0.675013	0.870299	TPA: putative AP2/EREBP transcription factor superfamily protein [Zea mays]
gene31333	GRMZM2G457562	CM000784.3:100502241-100503899	6.71965	6.45621	1.0408	8.28742	4.29475	1.92966	0.966359	0.484095	1.99622	AP2-EREBP-type transcription factor, partial [Zea mays subsp. mays]
gene28553	GRMZM2G131281	GK000034.3:135625863-135626905	0.444187	0.521394	0.851922	7.76152	4.87911	1.59077	2.45475	2.88336	0.851351	TPA: putative AP2/EREBP transcription factor superfamily protein [Zea mays]
gene33692	GRMZM2G301860	CM000785.3:16258283-16259458	9.99214	3.98792	2.5056	21.2637	5.94709	3.57548	9.2291	3.70685	2.48974	putative AP2/EREBP transcription factor superfamily protein [Zea mays]
gene3384	GRMZM2G309731	GK000031.3:195911072-195911583	2.3552	0.548519	4.29374	19.1975	0.586115	32.7538	1.32833	1.8456	0.719728	TPA: putative AP2/EREBP transcription factor superfamily protein, partial [Zea mays]
gene11809	GRMZM2G169382	GK000033.3:56326098-56327373	5.51076	5.363	1.02755	14.2357	7.2649	1.95952	11.5795	10.7616	1.076	AP2-EREBP-type transcription factor, partial [Zea mays subsp. mays]
gene3530	GRMZM2G028386	GK000031.3:201993809-201995393	0	0	0	5.10151	3.25381	1.56786	5.87182	9.53744	0.61566	TPA: putative AP2/EREBP transcription factor superfamily protein [Zea mays]
gene6175	GRMZM2G067463	GK000032.3:4352875-4353499	0.503866	0.1416	3.55838	4.71058	2.36387	1.99274	1.04375	4.625	0.225676	TPA: putative AP2/EREBP transcription factor superfamily protein [Zea mays]
gene13267	GRMZM2G149756	GK000033.3:175592022-175595225	2.61792	1.55678	1.68162	4.55602	1.14691	3.97243	5.54965	3.93415	1.41064	TPA: putative AP2/EREBP transcription factor superfamily protein [Zea mays]
gene38813	GRMZM2G104260	CM000786.3:145554184-145555089	0.389433	0.541313	0.719423	3.93208	1.42731	2.75489	3.47014	1.3157	2.63749	putative AP2/EREBP transcription factor superfamily protein [Zea mays]
gene34810	GRMZM5G830365	CM000785.3:98027962-98028724	0.275788	0.116674	2.36375	3.82213	2.46113	1.553	24.6001	18.0108	1.36585	putative AP2/EREBP transcription factor superfamily protein [Zea mays]
gene22639	GRMZM2G434203	CM000781.3:195729656-195730672	2.28814	0.352025	6.49994	2.95465	0.476644	6.19886	0.53573	0.361344	1.4826	putative AP2/EREBP transcription factor superfamily protein [Zea mays]
gene17491	GRMZM2G097081	CM000780.3:176557755-176558869	2.37918	0.520529	4.5707	3.73366	2.10409	1.77448	1.9032	1.26161	1.50855	putative AP2/EREBP transcription factor superfamily protein [Zea mays]
gene6194	GRMZM2G086573	GK000032.3:4666314-4671738	1.99093	0.983181	2.02499	2.43556	1.36584	1.7832	0.494425	0.519285	0.952126	TPA: putative AP2/EREBP transcription factor superfamily protein [Zea mays]
gene17427	GRMZM2G111415	CM000780.3:173829507-173830759	1.69356	1.76689	0.958498	2.19651	1.28628	1.70765	1.76855	1.31707	1.34279	putative AP2/EREBP transcription factor superfamily protein [Zea mays]
gene5686	GRMZM2G347043	GK000031.3:292162440-292164227	67.7268	40.4363	1.6749	127.445	45.3033	2.81315	29.6881	21.4531	1.38386	NAC1 transcription factor [Zea mays]
gene35499	GRMZM2G159500	CM000785.3:133066104-133068297	26.0875	17.4838	1.4921	40.3665	25.7022	1.57055	22.2552	23.9857	0.927853	putative NAC domain transcription factor superfamily protein [Zea mays]
gene36677	GRMZM2G083347	CM000786.3:14449664-14451543	20.3573	18.5104	1.09978	44.5821	23.5467	1.89335	23.598	17.0276	1.38587	putative NAC domain transcription factor superfamily protein [Zea mays]
gene19203	GRMZM2G336533	CM000781.3:2887334-2889124	8.98562	9.08775	0.988762	27.227	9.53657	2.85501	6.4459	5.11207	1.26092	putative NAC domain transcription factor superfamily protein [Zea mays]
gene33113	GRMZM2G068973	CM000784.3:170415624-170417408	4.66453	1.13958	4.0932	23.8744	1.48791	16.0456	3.31899	2.60519	1.27399	NAC23 NAC type transcription factor, partial [Zea mays subsp. mays]
gene20283	GRMZM2G063522	CM000781.3:43445602-43449974	10.1737	11.8284	0.860108	22.2038	13.1509	1.68839	12.4457	9.91297	1.2555	putative NAC domain transcription factor superfamily protein [Zea mays]
gene19204	GRMZM2G018553	CM000781.3:2917817-2919494	6.60511	6.71726	0.983304	19.1022	6.86784	2.7814	6.20748	4.79035	1.29583	putative NAC domain transcription factor superfamily protein [Zea mays]
gene246	GRMZM2G059428	GK000031.3:7483452-7485519	5.72388	5.84061	0.980014	15.3556	8.63849	1.77758	3.83117	3.02445	1.26673	TPA: putative NAC domain transcription factor superfamily protein [Zea mays]
gene37316	GRMZM2G003715	CM000786.3:78142497-78146839	14.5086	10.0405	1.44501	12.4153	8.12945	1.5272	7.21808	6.87762	1.0495	putative NAC domain transcription factor superfamily protein [Zea mays]
gene7466	GRMZM2G316840	GK000032.3:49451937-49453443	1.5263	2.49129	0.612654	10.4669	5.10997	2.04833	4.64705	6.53189	0.71144	TPA: putative NAC domain transcription factor superfamily protein [Zea mays]
gene35879	GRMZM2G126936	CM000785.3:146100421-146101729	2.51469	3.65475	0.688061	7.25995	3.61976	2.00564	1.77117	3.05596	0.579579	putative NAC domain transcription factor superfamily protein [Zea mays]
gene29739	GRMZM2G181605	GK000034.3:173780289-173782115	2.12134	2.06349	1.02804	9.01903	3.63327	2.48235	3.367	2.43686	1.3817	NAC transcription factor [Zea mays]
gene26564	GRMZM2G031200	CM000782.3:164697456-164699173	5.50782	3.23855	1.70071	8.86007	4.78732	1.85074	6.50242	2.80936	2.31456	NAC87 NAC type transcription factor, partial [Zea mays subsp. mays]
gene32366	GRMZM2G163843	CM000784.3:150104920-150106384	5.68084	6.06502	0.936656	11.5395	6.33784	1.82073	8.04842	7.66378	1.05019	NAC134 NAC type transcription factor, partial [Zea mays subsp. mays]
gene2181	GRMZM2G082709	GK000031.3:98104944-98106412	4.06892	2.55704	1.59126	5.37287	1.1933	4.50253	9.72497	7.27189	1.33734	TPA: putative NAC domain transcription factor superfamily protein [Zea mays]
gene1402	GRMZM2G011598	GK000031.3:53631299-53633544	0.969442	1.42538	0.680129	4.84956	1.32144	3.66991	1.97885	1.5373	1.28722	TPA: putative NAC domain transcription factor superfamily protein [Zea mays]
gene17825	GRMZM2G439903	CM000780.3:189283187-189284375	0.470113	1.6953	0.277304	3.76711	1.92443	1.95752	0.776053	0.484734	1.60099	putative NAC domain transcription factor superfamily protein [Zea mays]
gene12896	GRMZM2G060116	GK000033.3:155888046-155889189	1.53025	0.371158	4.12291	2.23885	0.505762	4.42669	0.770624	0.338805	2.27454	TPA: putative NAC domain transcription factor superfamily protein [Zea mays]
gene25208	GRMZM2G078954	CM000782.3:116856575-116860095	2.76711	2.23538	1.23787	2.45368	1.54223	1.59099	2.14581	2.1155	1.01433	putative NAC domain transcription factor superfamily protein [Zea mays]
gene14176	GRMZM2G122615	GK000033.3:209169169-209170481	0.642024	1.07634	0.596488	1.87401	0.613226	3.05599	2.08976	2.21151	0.944947	TPA: putative NAC domain transcription factor superfamily protein [Zea mays]
gene28541	GRMZM2G386163	GK000034.3:134727892-134737413	0.770709	0.548781	1.4044	1.57865	0.665052	2.37372	1.48755	0.727418	2.04497	TPA: putative NAC domain transcription factor superfamily protein [Zea mays]
gene21509	GRMZM2G048450	CM000781.3:138386995-138389124	1.51625	1.87915	0.806881	4.13862	2.39966	1.72467	4.42878	4.94322	0.89593	WRKY
gene1392	GRMZM2G030272	GK000031.3:52917449-52918870	11.2825	10.8754	1.03743	15.7188	6.33091	2.48287	5.85835	3.35428	1.74653	WRKY55
gene13525	GRMZM2G158328	GK000033.3:184905731-184908623	9.04955	11.616	0.779059	10.6914	11.2535	0.950051	11.5124	6.27296	1.83524	ZmWrky40
gene26797	GRMZM2G018721	GK000034.3:1923484-1924841	17.0791	17.8498	0.956823	7.70618	18.0144	0.427779	10.8275	7.03879	1.53826	WRKY
gene33097	GRMZM2G029292	CM000784.3:169910905-169937945	5.11761	0	∞	6.72401	0	∞	1.04378	0	∞	WRKY
gene8922	GRMZM2G163418	GK000032.3:176398480-176400987	4.85378	0.953827	5.08874	4.60936	0.686001	6.71917	0.519521	0.454805	1.14229	WRKY
gene16145	AC205562.3_FG002	CM000780.3:73393084-73397488	1.92237	1.56	1.23229	4.08833	1.71468	2.38431	1.06047	1.26578	0.8378	WRKY69
gene28140	GRMZM2G125653	GK000034.3:115336588-115338419	1.24737	1.75318	0.71149	3.90184	1.38176	2.82382	1.39895	2.43808	0.573792	ZmWRKY53
gene10723	GRMZM5G871347	GK000033.3:1260776-1262611	0.832117	1.76889	0.470418	3.87791	1.42467	2.72197	0.99584	2.24144	0.444286	WRKY
gene28141	GRMZM2G169149	GK000034.3:115576478-115577711	0.703141	0.542723	1.29558	3.11978	0.290371	10.7441	0.243758	1.48043	0.164654	WRKY62
gene24737	AC209050.3_FG003	CM000782.3:96492393-96493954	0.868083	0.289444	2.99914	3.06864	0.802444	3.82412	0.14047	0.465536	0.301738	WRKY
gene32019	GRMZM2G137802	CM000784.3:135574147-135576504	1.55655	0.966865	1.60989	2.4773	0.881051	2.81176	0.61495	0.726128	0.846889	WRKY
gene33095	GRMZM2G468056	CM000784.3:169887390-169888449	7.74172	1.06123	7.29504	1.59937	0.913122	1.75154	0.763352	0.524806	1.45454	WRKY
gene21509	GRMZM2G048450	CM000781.3:138386995-138389124	1.51625	1.87915	0.806881	4.13862	2.39966	1.72467	4.42878	4.94322	0.89593	WRKY transcription factor [Zea mays]
gene30686	GRMZM2G006585	CM000784.3:51608196-51609614	2.7453	6.76973	0.405526	188.203	121.92	1.54366	617.034	578.778	1.0661	PLATZ transcription factor [Zea mays]
gene25558	GRMZM5G801627	CM000782.3:132847403-132849278	82.5408	40.1896	2.05379	74.5112	39.2656	1.89762	31.9716	28.4839	1.12244	C3H39 C3H type transcription factor, partial [Zea mays subsp. mays]
gene19389	GRMZM2G171468	CM000781.3:6146191-6148391	46.4433	46.6779	0.994974	90.5591	50.5808	1.79038	48.6191	43.1961	1.12554	GLK8 G2-like transcription factor, partial [Zea mays subsp. mays]
gene4414	GRMZM2G138455	GK000031.3:242766582-242768989	4.06287	7.03825	0.577256	11.7778	7.77755	1.51433	7.92829	6.27117	1.26424	DOF40 C2C2-DOF type transcription factor, partial [Zea mays subsp. mays]
gene491	GRMZM2G162749	GK000031.3:14850151-14853035	7.48146	3.52804	2.12057	11.5455	4.20391	2.74637	5.21531	4.07413	1.2801	DOF21 C2C2-DOF type transcription factor, partial [Zea mays subsp. mays]
gene26060	GRMZM5G804893	CM000782.3:152381849-152387535	21.8406	14.3319	1.52392	25.6379	16.8011	1.52597	18.7937	16.2225	1.1585	nuclear transcription factor Y subunit B [Zea mays]
gene8513	GRMZM2G124524	GK000032.3:149971655-149977527	3.25612	1.59201	2.04529	5.81647	3.64166	1.5972	16.3622	14.7236	1.11129	WRI1 transcription factor1 [Zea mays]
gene18060	GRMZM2G460544	CM000780.3:199456663-199460958	7.96252	8.63723	0.921884	5.65776	2.17614	2.59991	1.6526	1.37177	1.20472	squamosa promoter-binding protein-like (SBP domain) transcription factor family protein [Zea mays]
gene13793	GRMZM2G166946	GK000033.3:194948765-194951387	6.36865	4.55114	1.39935	5.22102	2.87304	1.81725	1.78706	1.16766	1.53046	TCP family transcription factor containing protein [Zea mays]
gene5626	GRMZM2G382794	GK000031.3:290452058-290455157	1.00853	1.13718	0.886869	3.67623	1.07974	3.40474	1.20187	1.00717	1.19331	putative tify domain/CCT motif transcription factor family protein [Zea mays]
gene26366	GRMZM2G004795	CM000782.3:160209414-160217994	0.57325	1.33744	0.428617	2.83689	1.85429	1.52991	2.22462	1.79938	1.23633	CCCH transcription factor [Zea mays]
gene31779	GRMZM2G093404	CM000784.3:124371730-124373218	0.147574	1.08542	0.13596	1.762	1.13185	1.55674	0.780402	0.931116	0.838136	CCCH transcription factor [Zea mays]
gene31764	GRMZM2G135381	CM000784.3:123887192-123889333	0.775457	1.1018	0.703809	1.88817	1.19426	1.58104	0.533963	0.944651	0.565249	putative GATA transcription factor family protein [Zea mays]
gene19492	GRMZM2G065896	CM000781.3:8462837-8467789	1.51822	1.30105	1.16692	3.7675	1.35076	2.78917	3.07454	2.15496	1.42673	GATA transcription factor 25 [Zea mays]
gene33310	GRMZM2G044576	CM000784.3:174313922-174315776	2.18341	3.37453	0.647026	2.0292	1.28113	1.58391	1.65116	1.24469	1.32656	putative GATA transcription factor family protein [Zea mays]
gene12257	GRMZM2G137974	GK000033.3:113667639-113669721	0.284649	0.253421	1.12323	2.02325	0.970208	2.08538	5.26324	6.38468	0.824355	putative homeodomain-like transcription factor superfamily protein [Zea mays]
gene14241	GRMZM2G121753	GK000033.3:211692319-211693746	1.23836	0.847648	1.46094	2.38501	0.139657	17.0776	0	0.1177	0	TPA: putative homeodomain-like transcription factor superfamily protein [Zea mays]
gene34286	GRMZM2G047104	CM000785.3:49747404-49756066	0	0.145581	0	3.51225	1.06607	3.29458	9.80692	8.59317	1.14125	putative homeodomain-like transcription factor superfamily protein [Zea mays]
